# Supplementary material for: Comparison of the Complete Chloroplast Genomes of Astilbe: Two Korean Endemic Plant Species
Source: Genes (Basel). 2024 Oct 31;15(11):1410. doi: 10.3390/genes15111410 (PMC11593540; doi:10.3390/genes15111410)
Supplement: Supplementary file 1 [file genes-15-01410-s001.zip › Table S2.xlsx]

## Sheet: Astilbe chinensis
ID	SSR nr.	SSR type	SSR	Size	Start	End
Astilbe chinensis	1	p1	(T)11	11	190	200
Astilbe chinensis	2	p1	(T)11	11	2264	2274
Astilbe chinensis	3	p1	(A)12	12	4745	4756
Astilbe chinensis	4	p1	(T)14	14	6464	6477
Astilbe chinensis	5	p1	(A)10	10	6715	6724
Astilbe chinensis	6	p1	(T)13	13	6983	6995
Astilbe chinensis	7	p1	(T)10	10	9003	9012
Astilbe chinensis	8	p1	(T)11	11	10480	10490
Astilbe chinensis	9	p2	(AT)7	14	10630	10643
Astilbe chinensis	10	p1	(A)17	17	12382	12398
Astilbe chinensis	11	p2	(AT)6	12	13005	13016
Astilbe chinensis	12	p1	(T)10	10	13781	13790
Astilbe chinensis	13	p1	(C)17	17	15361	15378
Astilbe chinensis	14	p1	(T)10	10	15378	15387
Astilbe chinensis	15	p1	(T)10	10	27071	27080
Astilbe chinensis	16	p1	(T)11	11	29997	30007
Astilbe chinensis	17	p1	(T)11	11	30486	30496
Astilbe chinensis	18	p1	(T)10	10	37177	37186
Astilbe chinensis	19	p2	(AT)6	12	38220	38231
Astilbe chinensis	20	p2	(TA)6	12	38380	38391
Astilbe chinensis	21	p1	(A)12	12	39452	39463
Astilbe chinensis	22	p2	(AT)7	14	44389	44402
Astilbe chinensis	23	p1	(T)12	12	47252	47263
Astilbe chinensis	24	p1	(A)10	10	48683	48692
Astilbe chinensis	25	p2	(TA)7	14	49159	49172
Astilbe chinensis	26	p1	(T)10	10	50632	50641
Astilbe chinensis	27	p1	(T)15	15	54198	54212
Astilbe chinensis	28	p1	(T)10	10	57187	57196
Astilbe chinensis	29	p3	(ATA)5	15	57240	57255
Astilbe chinensis	30	p2	(TA)6	12	62167	62178
Astilbe chinensis	31	p1	(T)12	12	63495	63506
Astilbe chinensis	32	p1	(T)11	11	66355	66365
Astilbe chinensis	33	p2	(TA)6	12	69609	69620
Astilbe chinensis	34	p1	(T)13	13	71596	71608
Astilbe chinensis	35	p1	(T)10	10	72266	72275
Astilbe chinensis	36	p1	(A)13	13	84213	84225
Astilbe chinensis	37	p2	(TA)10	20	85008	85027
Astilbe chinensis	38	p1	(T)17	17	85692	85708
Astilbe chinensis	39	p1	(T)10	10	87377	87386
Astilbe chinensis	40	p1	(T)10	10	101718	101727
Astilbe chinensis	41	p2	(TA)6	12	102209	102220
Astilbe chinensis	42	p1	(T)13	13	116373	116385
Astilbe chinensis	43	p1	(T)10	10	127912	127921
Astilbe chinensis	44	p1	(T)14	14	129044	129057
Astilbe chinensis	45	p1	(A)11	11	130979	130989
Astilbe chinensis	46	p2	(TA)6	12	142348	142359
Astilbe chinensis	47	p1	(A)10	10	142841	142850
Astilbe chinensis	48	p1	(A)10	10	157182	157191

## Sheet: Astilbe uljinensis
ID	SSR nr.	SSR type	SSR	Size	Start	End
Astilbe uljinensis	1	p1	(T)12	12	190	201
Astilbe uljinensis	2	p1	(T)11	11	2265	2275
Astilbe uljinensis	3	p1	(A)12	12	4746	4757
Astilbe uljinensis	4	p1	(T)14	14	6465	6478
Astilbe uljinensis	5	p1	(A)10	10	6716	6725
Astilbe uljinensis	6	p1	(T)13	13	6984	6996
Astilbe uljinensis	7	p1	(T)10	10	9005	9014
Astilbe uljinensis	8	p1	(T)12	12	10475	10486
Astilbe uljinensis	9	p2	(AT)7	14	10626	10639
Astilbe uljinensis	10	p1	(A)17	17	12389	12405
Astilbe uljinensis	11	p2	(AT)6	12	13012	13023
Astilbe uljinensis	12	p1	(T)10	10	13788	13797
Astilbe uljinensis	13	p1	(T)12	12	15377	15388
Astilbe uljinensis	14	p1	(T)10	10	27072	27081
Astilbe uljinensis	15	p1	(T)11	11	29998	30008
Astilbe uljinensis	16	p1	(T)11	11	30487	30497
Astilbe uljinensis	17	p1	(T)10	10	37162	37171
Astilbe uljinensis	18	p2	(AT)6	12	38205	38216
Astilbe uljinensis	19	p2	(TA)6	12	38365	38376
Astilbe uljinensis	20	p1	(A)12	12	39427	39438
Astilbe uljinensis	21	p2	(AT)7	14	44364	44377
Astilbe uljinensis	22	p1	(T)12	12	47227	47238
Astilbe uljinensis	23	p2	(TA)7	14	49137	49150
Astilbe uljinensis	24	p1	(T)10	10	50610	50619
Astilbe uljinensis	25	p1	(T)13	13	54174	54186
Astilbe uljinensis	26	p1	(T)10	10	57167	57177
Astilbe uljinensis	27	p3	(ATA)5	15	57220	57235
Astilbe uljinensis	28	p2	(TA)6	12	62147	62158
Astilbe uljinensis	29	p1	(T)12	12	63475	63486
Astilbe uljinensis	30	p1	(T)11	11	66335	66345
Astilbe uljinensis	31	p2	(TA)6	12	69548	69559
Astilbe uljinensis	32	p1	(A)10	10	70537	70546
Astilbe uljinensis	33	p1	(T)14	14	71539	71552
Astilbe uljinensis	34	p1	(T)10	10	72210	72219
Astilbe uljinensis	35	p1	(A)10	10	74295	74304
Astilbe uljinensis	36	p1	(T)10	10	74638	74647
Astilbe uljinensis	37	p1	(A)14	14	84159	84172
Astilbe uljinensis	38	p2	(TA)10	20	84945	84964
Astilbe uljinensis	39	p1	(T)16	16	85629	85644
Astilbe uljinensis	40	p1	(T)10	10	87313	87322
Astilbe uljinensis	41	p1	(T)10	10	101636	101645
Astilbe uljinensis	42	p2	(TA)6	12	102127	102138
Astilbe uljinensis	43	p1	(T)13	13	116300	116312
Astilbe uljinensis	44	p1	(T)10	10	127841	127850
Astilbe uljinensis	45	p1	(T)14	14	128973	128986
Astilbe uljinensis	46	p1	(A)11	11	130908	130918
Astilbe uljinensis	47	p2	(TA)6	12	142277	142288
Astilbe uljinensis	48	p1	(A)10	10	142770	142779
Astilbe uljinensis	49	p1	(A)10	10	157093	157102

## Sheet: Astilbe koreana
ID	SSR nr.	SSR type	SSR	Size	Start	End
Astilbe koreana	1	p1	(T)14	14	182	195
Astilbe koreana	2	p1	(T)11	11	2265	2275
Astilbe koreana	3	p1	(A)12	12	4745	4756
Astilbe koreana	4	p1	(T)13	13	6471	6483
Astilbe koreana	5	p1	(A)13	13	6716	6728
Astilbe koreana	6	p1	(T)10	10	6990	6999
Astilbe koreana	7	p1	(T)12	12	10493	10504
Astilbe koreana	8	p2	(AT)6	12	10644	10655
Astilbe koreana	9	p1	(A)14	14	12405	12418
Astilbe koreana	10	p2	(AT)8	16	13024	13039
Astilbe koreana	11	p1	(T)10	10	13803	13812
Astilbe koreana	12	p1	(T)11	11	15390	15400
Astilbe koreana	13	p1	(T)10	10	27086	27095
Astilbe koreana	14	p1	(G)13	13	28977	28989
Astilbe koreana	15	p1	(T)10	10	30014	30023
Astilbe koreana	16	p1	(T)11	11	30502	30512
Astilbe koreana	17	p1	(A)10	10	32047	32056
Astilbe koreana	18	p1	(T)10	10	37176	37185
Astilbe koreana	19	p2	(AT)6	12	38217	38228
Astilbe koreana	20	p2	(TA)6	12	38377	38388
Astilbe koreana	21	p1	(A)17	17	39448	39464
Astilbe koreana	22	p2	(AT)7	14	44411	44424
Astilbe koreana	23	p1	(A)10	10	48476	48485
Astilbe koreana	24	p2	(TA)7	14	48956	48969
Astilbe koreana	25	p1	(T)11	11	50433	50443
Astilbe koreana	26	p1	(T)10	10	54402	54411
Astilbe koreana	27	p1	(T)10	10	56998	57008
Astilbe koreana	28	p3	(ATA)5	15	57051	57066
Astilbe koreana	29	p2	(TA)7	14	61978	61991
Astilbe koreana	30	p1	(T)11	11	63308	63318
Astilbe koreana	31	p1	(T)11	11	65925	65935
Astilbe koreana	32	p1	(T)10	10	71121	71130
Astilbe koreana	33	p1	(T)11	11	71788	71798
Astilbe koreana	34	p1	(T)11	11	80533	80544
Astilbe koreana	35	p1	(A)12	12	80545	80557
Astilbe koreana	36	p1	(A)14	14	83739	83752
Astilbe koreana	37	p2	(TA)9	18	84521	84538
Astilbe koreana	38	p1	(T)14	14	85203	85216
Astilbe koreana	39	p1	(T)10	10	86885	86894
Astilbe koreana	40	p1	(T)10	10	101226	101235
Astilbe koreana	41	p2	(TA)6	12	101717	101728
Astilbe koreana	42	p1	(T)15	15	115891	115906
Astilbe koreana	43	p1	(T)10	10	115932	115942
Astilbe koreana	44	p1	(T)10	10	127434	127443
Astilbe koreana	45	p1	(T)14	14	128566	128579
Astilbe koreana	46	p1	(A)11	11	130501	130511
Astilbe koreana	47	p2	(TA)6	12	141869	141880
Astilbe koreana	48	p1	(A)10	10	142362	142371
Astilbe koreana	49	p1	(A)10	10	156703	156712

## Sheet: Astilbe taquetii
ID	SSR nr.	SSR type	SSR	Size	Start	End
Astilbe taquetii	1	p1	(A)10	10	27	36
Astilbe taquetii	2	p1	(T)14	14	266	279
Astilbe taquetii	3	p1	(T)11	11	2343	2353
Astilbe taquetii	4	p1	(A)11	11	4824	4834
Astilbe taquetii	5	p1	(T)13	13	6549	6561
Astilbe taquetii	6	p1	(A)16	16	6794	6809
Astilbe taquetii	7	p1	(A)10	10	6976	6986
Astilbe taquetii	8	p1	(T)10	10	7068	7078
Astilbe taquetii	9	p1	(T)10	10	9097	9106
Astilbe taquetii	10	p1	(T)11	11	10574	10584
Astilbe taquetii	11	p2	(AT)6	12	10724	10735
Astilbe taquetii	12	p1	(A)15	15	12485	12499
Astilbe taquetii	13	p1	(T)10	10	15464	15473
Astilbe taquetii	14	p1	(T)10	10	27159	27168
Astilbe taquetii	15	p1	(T)12	12	30565	30576
Astilbe taquetii	16	p1	(T)11	11	37248	37258
Astilbe taquetii	17	p2	(TA)9	18	38285	38302
Astilbe taquetii	18	p2	(TA)6	12	38450	38461
Astilbe taquetii	19	p1	(A)16	16	39520	39535
Astilbe taquetii	20	p2	(AT)7	14	44461	44474
Astilbe taquetii	21	p1	(A)10	10	48521	48530
Astilbe taquetii	22	p2	(TA)7	14	49001	49014
Astilbe taquetii	23	p1	(T)11	11	50478	50488
Astilbe taquetii	24	p1	(T)10	10	54054	54063
Astilbe taquetii	25	p1	(T)10	10	57043	57053
Astilbe taquetii	26	p3	(ATA)5	15	57096	57111
Astilbe taquetii	27	p2	(TA)7	14	62033	62046
Astilbe taquetii	28	p1	(T)10	10	63363	63372
Astilbe taquetii	29	p1	(T)11	11	66228	66238
Astilbe taquetii	30	p1	(T)12	12	71418	71429
Astilbe taquetii	31	p1	(T)11	11	72087	72097
Astilbe taquetii	32	p1	(A)10	10	74172	74181
Astilbe taquetii	33	p1	(T)13	13	80833	80846
Astilbe taquetii	34	p1	(A)10	10	80847	80857
Astilbe taquetii	35	p1	(A)17	17	84039	84055
Astilbe taquetii	36	p2	(TA)9	18	84823	84840
Astilbe taquetii	37	p1	(T)15	15	85505	85519
Astilbe taquetii	38	p1	(T)10	10	87188	87197
Astilbe taquetii	39	p1	(T)10	10	101511	101520
Astilbe taquetii	40	p2	(TA)6	12	102002	102013
Astilbe taquetii	41	p1	(T)14	14	116201	116215
Astilbe taquetii	42	p1	(T)10	10	116241	116251
Astilbe taquetii	43	p1	(T)10	10	127738	127747
Astilbe taquetii	44	p1	(T)14	14	128870	128883
Astilbe taquetii	45	p1	(A)11	11	130811	130821
Astilbe taquetii	46	p2	(TA)6	12	142179	142190
Astilbe taquetii	47	p1	(A)10	10	142672	142681

## Sheet: Astilbe rivularis
ID	SSR nr.	SSR type	SSR	Size	Start	End
Astilbe rivularis	1	p1	(T)10	10	187	196
Astilbe rivularis	2	p1	(T)11	11	2269	2279
Astilbe rivularis	3	p1	(T)13	13	3701	3713
Astilbe rivularis	4	p1	(A)16	16	4736	4751
Astilbe rivularis	5	p1	(T)15	15	6444	6458
Astilbe rivularis	6	p1	(A)10	10	8120	8129
Astilbe rivularis	7	p2	(AT)6	12	10094	10105
Astilbe rivularis	8	p1	(A)14	14	11846	11859
Astilbe rivularis	9	p2	(AT)8	16	12465	12480
Astilbe rivularis	10	p1	(T)10	10	26507	26516
Astilbe rivularis	11	p1	(T)11	11	29412	29422
Astilbe rivularis	12	p1	(T)10	10	29896	29905
Astilbe rivularis	13	p1	(A)10	10	30951	30960
Astilbe rivularis	14	p1	(T)10	10	36498	36507
Astilbe rivularis	15	p1	(A)14	14	38789	38802
Astilbe rivularis	16	p2	(AT)8	16	43727	43742
Astilbe rivularis	17	p1	(T)10	10	46635	46644
Astilbe rivularis	18	p1	(T)11	11	47113	47123
Astilbe rivularis	19	p1	(T)10	10	49917	49926
Astilbe rivularis	20	p2	(TA)7	14	50238	50251
Astilbe rivularis	21	p1	(T)10	10	56367	56376
Astilbe rivularis	22	p2	(TA)10	20	61340	61359
Astilbe rivularis	23	p1	(T)10	10	61583	61592
Astilbe rivularis	24	p1	(T)11	11	65548	65558
Astilbe rivularis	25	p2	(AT)9	18	65767	65784
Astilbe rivularis	26	p2	(TA)6	12	68726	68737
Astilbe rivularis	27	p1	(T)13	13	70734	70746
Astilbe rivularis	28	p1	(T)11	11	73820	73830
Astilbe rivularis	29	p1	(A)10	10	80140	80149
Astilbe rivularis	30	p1	(T)10	10	80373	80382
Astilbe rivularis	31	p1	(A)10	10	83331	83340
Astilbe rivularis	32	p1	(T)10	10	84079	84088
Astilbe rivularis	33	p1	(T)10	10	84784	84793
Astilbe rivularis	34	p1	(T)11	11	86481	86491
Astilbe rivularis	35	p2	(TA)6	12	101251	101262
Astilbe rivularis	36	p1	(T)11	11	113011	113021
Astilbe rivularis	37	p1	(C)10	10	125559	125569
Astilbe rivularis	38	p1	(T)10	10	125568	125578
Astilbe rivularis	39	p1	(T)11	11	128093	128104
Astilbe rivularis	40	p1	(A)10	10	128195	128205
Astilbe rivularis	41	p1	(A)11	11	130028	130038
Astilbe rivularis	42	p1	(A)10	10	130361	130370
Astilbe rivularis	43	p2	(TA)6	12	141381	141392
Astilbe rivularis	44	p1	(A)11	11	156152	156162
