# Supplementary material for: Comparison of the Complete Chloroplast Genomes of Astilbe: Two Korean Endemic Plant Species
Source: Genes (Basel). 2024 Oct 31;15(11):1410. doi: 10.3390/genes15111410 (PMC11593540; doi:10.3390/genes15111410)
Supplement: Supplementary file 1 [file genes-15-01410-s001.zip › Table S3.xlsx]

## Sheet: Astilbe chinensis
Match direction	Repeat length of the first part	Starting position of the first part	Starting position of the second part	Calculated e-value of this repeat
F	81	66568	66609	1.19e-39
F	53	94002	94020	8.57e-23
P	53	94002	150494	8.57e-23
P	53	94020	150512	8.57e-23
F	53	150494	150512	8.57e-23
F	40	66568	66650	5.75e-15
F	39	45750	123361	2.3e-14
F	35	94002	94038	5.89e-12
P	35	94002	150494	5.89e-12
P	35	94038	150530	5.89e-12
F	35	150494	150530	5.89e-12
P	34	14064	14064	2.36e-11
P	30	8714	47485	6.03e-09
F	28	101358	123373	9.65e-08
P	28	123373	143181	9.65e-08
F	27	45762	101358	3.86e-07
P	27	45762	143182	3.86e-07
P	26	115679	115679	1.54e-06
F	25	106842	106880	6.18e-06
P	25	106842	137662	6.18e-06
P	25	106880	137700	6.18e-06
F	25	137662	137700	6.18e-06
R	24	32046	32046	2.47e-05
F	24	93990	94062	2.47e-05
P	24	93990	150481	2.47e-05
P	24	94062	150553	2.47e-05
F	24	150481	150553	2.47e-05
R	23	23429	23429	9.88e-05
R	23	85006	85006	9.88e-05
F	21	8720	37316	0.00158
R	21	15358	15358	0.00158
P	21	37316	47488	0.00158
R	20	1626	1626	0.00632
R	20	6457	54198	0.00632
R	20	6460	6460	0.00632
P	20	33806	33836	0.00632
P	20	38219	85000	0.00632
F	20	38371	84999	0.00632
R	20	52879	52879	0.00632
R	20	70146	70146	0.00632
P	20	85007	85007	0.00632
C	20	85007	85008	0.00632
P	20	85008	85008	0.00632
P	20	114609	114609	0.00632
R	20	130957	130957	0.00632
C	19	8894	66556	0.0253
R	19	8896	8896	0.0253
F	19	10336	38620	0.0253
P	19	10699	10719	0.0253

## Sheet: Astilbe uljinensis
Match direction	Repeat length of the first part	Starting position of the first part	Starting position of the second part	Calculated e-value of this repeat
F	40	66548	66589	5.74e-15
F	39	45725	123289	2.3e-14
F	35	93938	93956	5.88e-12
P	35	93938	150423	5.88e-12
P	35	93956	150441	5.88e-12
F	35	150423	150441	5.88e-12
P	34	14071	14071	2.35e-11
P	30	8716	47460	6.02e-09
F	28	101276	123301	9.64e-08
P	28	123301	143110	9.64e-08
F	27	45737	101276	3.86e-07
P	27	45737	143111	3.86e-07
R	26	49120	49120	1.54e-06
P	26	115606	115606	1.54e-06
F	25	106760	106798	6.17e-06
P	25	106760	137591	6.17e-06
P	25	106798	137629	6.17e-06
F	25	137591	137629	6.17e-06
P	24	10388	10388	2.47e-05
F	24	93926	93980	2.47e-05
P	24	93926	150410	2.47e-05
P	24	93980	150464	2.47e-05
F	24	150410	150464	2.47e-05
R	23	23430	23430	9.87e-05
R	23	84943	84943	9.87e-05
F	21	8722	37301	0.00158
P	21	37301	47463	0.00158
R	20	1627	1627	0.00632
R	20	6461	6461	0.00632
P	20	33791	33821	0.00632
R	20	52857	52857	0.00632
R	20	70085	70085	0.00632
R	20	84155	84155	0.00632
P	20	84944	84944	0.00632
C	20	84944	84945	0.00632
P	20	84945	84945	0.00632
P	20	114536	114536	0.00632
R	20	130886	130886	0.00632
R	19	6461	71536	0.0253
F	19	6462	71536	0.0253
C	19	8896	66536	0.0253
R	19	8898	8898	0.0253
F	19	10338	38595	0.0253
P	19	10695	10715	0.0253
R	19	15951	15951	0.0253
P	19	30067	33115	0.0253
P	19	38205	38357	0.0253
R	19	49134	49134	0.0253
R	19	53191	53191	0.0253

## Sheet: Astilbe koreana
Match direction	Repeat length of the first part	Starting position of the first part	Starting position of the second part	Calculated e-value of this repeat
F	53	93510	93528	8.52e-23
P	53	93510	150015	8.52e-23
P	53	93528	150033	8.52e-23
F	53	150015	150033	8.52e-23
F	40	66138	66179	5.72e-15
F	39	45772	122883	2.29e-14
F	35	93510	93546	5.85e-12
P	35	93510	150015	5.85e-12
P	35	93546	150051	5.85e-12
F	35	150015	150051	5.85e-12
P	34	14086	14086	2.34e-11
P	30	8728	47278	5.99e-09
F	28	100866	122895	9.59e-08
P	28	122895	142702	9.59e-08
F	27	45784	100866	3.84e-07
P	27	45784	142703	3.84e-07
P	26	115195	115195	1.53e-06
F	25	106350	106388	6.14e-06
P	25	106350	137183	6.14e-06
P	25	106388	137221	6.14e-06
F	25	137183	137221	6.14e-06
P	24	10399	10399	2.46e-05
F	24	93498	93570	2.46e-05
P	24	93498	150002	2.46e-05
P	24	93570	150074	2.46e-05
F	24	150002	150074	2.46e-05
R	23	23442	23442	9.82e-05
R	23	84518	84518	9.82e-05
F	21	8734	37313	0.00157
P	21	37313	47281	0.00157
F	21	44367	44388	0.00157
R	20	1627	1627	0.00629
P	20	6465	6713	0.00629
C	20	13020	84517	0.00629
R	20	52681	52681	0.00629
R	20	69666	69666	0.00629
R	20	83735	83735	0.00629
P	20	114125	114125	0.00629
R	20	130479	130479	0.00629
R	19	6467	6467	0.0251
C	19	8908	66126	0.0251
R	19	8910	8910	0.0251
F	19	10349	38615	0.0251
P	19	10711	10731	0.0251
P	19	13021	84522	0.0251
R	19	13791	69923	0.0251
R	19	15963	15963	0.0251
P	19	30082	33129	0.0251
P	19	38217	38369	0.0251

## Sheet: Astilbe taquetii
Match direction	Repeat length of the first part	Starting position of the first part	Starting position of the second part	Calculated e-value of this repeat
P	76	0	87147	1.21e-36
F	40	66441	66482	5.73e-15
F	39	45822	123193	2.29e-14
F	35	93813	93831	5.87e-12
P	35	93813	150325	5.87e-12
P	35	93831	150343	5.87e-12
F	35	150325	150343	5.87e-12
P	34	14159	14159	2.35e-11
P	30	8808	47323	6.01e-09
F	28	101151	123205	9.62e-08
P	28	123205	143012	9.62e-08
F	27	45834	101151	3.85e-07
P	27	45834	143013	3.85e-07
P	26	115483	115483	1.54e-06
P	25	38284	84815	6.15e-06
F	25	106635	106673	6.15e-06
P	25	106635	137493	6.15e-06
P	25	106673	137531	6.15e-06
F	25	116140	116168	6.15e-06
F	25	137493	137531	6.15e-06
P	24	10480	10480	2.46e-05
F	24	93801	93855	2.46e-05
P	24	93801	150312	2.46e-05
P	24	93855	150366	2.46e-05
F	24	150312	150366	2.46e-05
R	23	23515	23515	9.85e-05
R	23	84035	84035	9.85e-05
R	22	32115	32115	0.000394
P	22	38282	38282	0.000394
P	22	80835	80835	0.000394
F	21	8814	37386	0.00158
P	21	37386	47326	0.00158
R	21	84821	84821	0.00158
R	20	1705	1705	0.0063
F	20	38282	84820	0.0063
F	20	38441	84814	0.0063
R	20	52726	52726	0.0063
R	20	69969	69969	0.0063
P	20	114413	114413	0.0063
R	20	130789	130789	0.0063
R	19	6545	6545	0.0252
C	19	8988	66429	0.0252
R	19	8990	8990	0.0252
P	19	10791	10811	0.0252
R	19	16036	16036	0.0252
P	19	30145	33201	0.0252
R	19	38283	84823	0.0252
C	19	38284	84823	0.0252
P	19	38290	38442	0.0252

## Sheet: Astilbe rivularis
Match direction	Repeat length of the first part	Starting position of the first part	Starting position of the second part	Calculated e-value of this repeat
F	39	37684	37716	2.27e-14
F	39	45102	122397	2.27e-14
F	35	93072	93090	5.82e-12
P	35	93072	149517	5.82e-12
P	35	93090	149535	5.82e-12
F	35	149517	149535	5.82e-12
P	30	8186	46866	5.95e-09
F	28	100401	122409	9.53e-08
P	28	119195	119195	9.53e-08
P	28	122409	142213	9.53e-08
P	28	125653	125697	9.53e-08
F	27	45114	100401	3.81e-07
P	27	45114	142214	3.81e-07
P	26	114726	114726	1.52e-06
F	25	105884	105922	6.1e-06
P	25	105884	136695	6.1e-06
P	25	105922	136733	6.1e-06
F	25	136695	136733	6.1e-06
F	24	93060	93114	2.44e-05
P	24	93060	149504	2.44e-05
P	24	93114	149558	2.44e-05
F	24	149504	149558	2.44e-05
R	23	22865	22865	9.76e-05
R	22	61335	65766	0.00039
F	21	8192	36641	0.00156
R	21	31402	31402	0.00156
P	21	36641	46869	0.00156
R	20	1619	1619	0.00624
P	20	33127	33157	0.00624
R	20	52145	52145	0.00624
P	20	61339	61339	0.00624
P	20	65765	65765	0.00624
R	20	69275	69275	0.00624
R	20	130006	130006	0.00624
R	19	6441	6441	0.025
R	19	8368	8368	0.025
F	19	9812	37950	0.025
F	19	12404	122777	0.025
F	19	12462	65764	0.025
R	19	15386	15386	0.025
P	19	29481	32450	0.025
R	19	50237	65761	0.025
R	19	52479	52479	0.025
C	19	61338	65765	0.025
R	19	61339	61339	0.025
C	19	61339	61340	0.025
R	19	61340	61340	0.025
P	19	76482	76507	0.025
P	19	115992	116020	0.025
